# Supplementary material for: Fusion of 2DGC-MS, HPLC-MS and Sensory Data to Assist Decision-Making in the Marketing of International Monovarietal Chardonnay and Sauvignon Blanc Wines
Source: Foods. 2022 Oct 31;11(21):3458. doi: 10.3390/foods11213458 (PMC9657765; doi:10.3390/foods11213458)
Supplement: Supplementary file 1 [file foods-11-03458-s001.zip]

Archive with 4 entries (3 files):
- foods-1953717-supplementary/Supporting Information_3 File_revised/
- foods-1953717-supplementary/Supporting Information_3 File_revised/Supporting information - File S1_revised.pdf
- foods-1953717-supplementary/Supporting Information_3 File_revised/Supporting Information File S2 Table S17&S18 LC-MS-MS spectra.xlsx
- foods-1953717-supplementary/Supporting Information_3 File_revised/Supporting Information File S3 Regression models.xlsx
