# Supplementary material for: Fusion of 2DGC-MS, HPLC-MS and Sensory Data to Assist Decision-Making in the Marketing of International Monovarietal Chardonnay and Sauvignon Blanc Wines
Source: Foods. 2022 Oct 31;11(21):3458. doi: 10.3390/foods11213458 (PMC9657765; doi:10.3390/foods11213458)
Supplement: Supplementary file 1 [file foods-11-03458-s001.zip › foods-1953717-supplementary/Supporting Information_3 File_revised/Supporting Information File S2 Table S17&S18 LC-MS-MS spectra.xlsx]

## Sheet: Table S17 Chardonnay
Name	m/z	RT	m/z	Abund	Abund %
x.68	153.1	5.5	53.1	2566.95	4.99
			65.1	743.11	1.44
			80.9	2266.71	4.41
			91	1843.87	3.59
			108	26356.3	51.24
			109	51432.5	100
	153.1	5.7	41	469.82	3.31
			67	443.2	3.12
			77	361.65	2.55
			79.8	234.89	1.65
			81.1	664.18	4.68
			93.2	573.55	4.04
			95	698.89	4.92
			107.7	670.82	4.73
			108.6	563.76	3.97
			121.7	396.23	2.79
			122.2	1465.51	10.32
			123	14195.9	100
x.31	169.1	2.8	32.2	2045.45	1.16
			41	7191.39	4.08
			51	21338.8	12.12
			53	14081.7	8
			67	2926.96	1.66
			69	28722.1	16.31
			79	72577.2	41.22
			81.1	17427.4	9.9
			95	2614.2	1.48
			97	17488.2	9.93
			107	9478.62	5.38
			124	31547.7	17.92
			125	176057	100
x.123	179.1	8.3	89.2	689.55	1.14
			106.8	1473.68	2.44
			117.3	698.52	1.16
			134.1	15424.7	25.57
			135	60324.2	100
x.29	181.1	2.8	79.9	79982	100
			80.8	5448.78	6.81
			119.1	935.52	1.17
			121.3	2513.72	3.14
			180.9	2991.99	3.74
x.168	197.1	1.4	77.9	54830.3	6.76
			79	8541.96	1.05
			123	11604.1	1.43
			124	811456	100
			125	316502	39
			140.1	19390.9	2.39
			168	9385.37	1.16
			169	92880.8	11.45
x.18	257.1	6.7	197	22238.5	2.74
			80.8	3540.69	1.86
			132.9	11743.9	6.17
			177.1	190256	100
			257.1	55104.7	28.96
x173	275.1	11.7	26	1675.61	4.11
			42.3	476.14	1.17
			67.2	925.19	2.27
			90.8	2118.64	5.2
			103.3	1539.62	3.78
			108.1	629.26	1.54
			109.1	40755.8	100
			112.3	1189.74	2.92
			127.1	32077.3	78.71
			147	706.23	1.73
			164.2	2379.42	5.84
			186.2	1722.42	4.23
			214.1	670.3	1.64
x115	284.1	8.2	80	49405.3	7.14
			142.1	692042	100
			158.1	37158.4	5.37
			204.1	13442	1.94
			222.1	622543	89.96
			238.1	37142	5.37
			284.1	19045.1	2.75
x146	291.1	9.7	190.1	2250.71	1.52
			191.2	16615.3	11.22
			219	6550.26	4.42
			247.1	148149	100
x96	311.1	6.9	43	9382.93	2.22
			59	8639.68	2.05
			87	41026.6	9.72
			102.9	7700.01	1.82
			134.1	8963.86	2.12
			135	422277	100
			149	139679	33.08
			179	259926	61.55
x63	314.2	5.4	74.2	161.52	6.76
			112.2	681.77	28.52
			127.2	402.91	16.85
			138.9	98.54	4.12
			140.8	1322.64	55.33
			165.7	872.17	36.48
			170.9	49.19	2.06
			180.9	440.14	18.41
			209.2	2390.52	100
			221.5	452.91	18.95
			227.1	996.82	41.7
			239.8	228.25	9.55
			252.2	714.52	29.89
			284.2	140.65	5.88
x69	315.1	5.6	74.2	715.01	2.32
			108.1	20075.3	65.03
			109	6553.73	21.23
			113.1	521.17	1.69
			152	30869.8	100
			153.1	2934.69	9.51
			210	325.74	1.06
			252.9	1503.95	4.87
			315	1046.87	3.39
x141	325.1	9.5	43	3491.91	1.21
			58.9	11321.8	3.91
			87	12445.2	4.3
			112.8	8075.37	2.79
			117	18253.2	6.3
			134	289512	100
			149.1	28855.2	9.97
			178.1	14188.4	4.9
			193	200101	69.12
x155	326.1	10.2	41.7	361.16	2.11
			116	17131.4	100
			126.9	714.71	4.17
			154.8	655.07	3.82
			165.2	1079.09	6.3
			165.8	2523.7	14.73
			166.2	2614.95	15.26
			180.9	2102.93	12.28
			182.9	2834.58	16.55
			197	536.98	3.13
			209.1	10485.2	61.2
			239.1	369.44	2.16
			282	4591.27	26.8
			326.2	601.48	3.51
x86	328.1	6.5	73.9	7341.16	60.31
			81.5	698.23	5.74
			82	772.16	6.34
			125	209.12	1.72
			127	5983.67	49.16
			129	226.48	1.86
			138.8	3377.96	27.75
			140.1	403.29	3.31
			141	6833.96	56.15
			165.1	3617.24	29.72
			165.9	741.57	6.09
			182.7	299.39	2.46
			183.3	513.37	4.22
			209	12171.6	100
			221.9	2717.03	22.32
			227	2051.7	16.86
			240	1126.57	9.26
			240.4	1190.46	9.78
			266.3	420.58	3.46
			283.8	1912.15	15.71
x11	333.1	1.3	56.9	30674.9	3.56
			67	12326.8	1.43
			85	24930	2.89
			110.9	862735	100
			114.9	14435.9	1.67
			128.9	17730.5	2.06
			133	41759.2	4.84
			155	24468.7	2.84
			158.9	13789.1	1.6
			172.9	17515.2	2.03
			217	68241.5	7.91
			333	111273	12.9
x120	356.2	8.2	70.8	1575.57	1.72
			71.3	1185.96	1.3
			87.8	6260.49	6.85
			114.8	8021.38	8.78
			127	2853.98	3.12
			132.2	4398.19	4.81
			166.2	1111.24	1.22
			179.2	964.84	1.06
			180.3	1295.94	1.42
			197.2	1255.71	1.37
			222.1	91368	100
			223.1	5083.18	5.56
			240.1	43656.6	47.78
			241.1	10875.1	11.9
x75	368.1	5.8	58.9	3775.97	26.25
			70.7	920.14	6.4
			88.8	3405.65	23.68
			101.1	502.54	3.49
			144	14383	100
x76	373.1	5.8	74.1	62.1	2.71
			87.2	44.83	1.96
			103.9	907.45	39.62
			128.9	93.69	4.09
			141.2	1564.59	68.31
			169	179.11	7.82
			186.1	2290.28	100
			224.3	289.85	12.66
			343.2	720.14	31.44
x24	391.1	2.4	86.9	590.69	19.9
			149	1410.95	47.53
			160.6	2968.62	100
			161.2	1561.98	52.62
			216.8	1228.16	41.37
			240.5	1060.29	35.72
			258.7	1144.82	38.56
			259.2	2392.57	80.6
x28	391.1	2.8	86.9	1131.67	4.97
			148.8	1672.29	7.34
			160.6	14447.3	63.43
			161.1	18669.6	81.97
			214.4	456.73	2.01
			215	11583.6	50.86
			217	1249.98	5.49
			240.8	13271.4	58.27
			241.2	8425.53	36.99
			258.6	9859.86	43.29
			259.2	22776.4	100
			273.3	363.6	1.6
			391.2	852.4	3.74
x42	391.1	4.2	79.6	1264.7	2.01
			80.8	670.86	1.07
			87.1	2105.93	3.35
			135	1314.9	2.09
			148.7	16662.3	26.47
			149.3	1641.53	2.61
			161	62950	100
			214.4	1444.45	2.29
			215.2	8554.42	13.59
			240.9	25610.2	40.68
			258.9	37163.1	59.04
			391.2	1368.67	2.17
x13	405.1	1.5	111.2	978.81	30.35
			124.9	132.45	4.11
			190.9	3224.62	100
x169	429.1	11.5	61.8	4680.44	100
			186.2	1622.49	34.67
			204.1	1110.72	23.73
			366	4585.23	97.97
x136	484.1	9.1	128.1	5732.86	5.9
			143	16880.8	17.38
			166.9	97133	100
			178.8	1718.1	1.77
			210	4593.84	4.73
			211	16235.4	16.71
			254.1	6114.59	6.3
			272.1	14372.5	14.8
x105	616.2	7.2	128.4	8761.23	3.58
			143	8485.06	3.47
			149.2	70095.9	28.64
			167.2	51450.1	21.02
			179.4	2846.42	1.16
			193.1	5780.88	2.36
			211.3	73114.4	29.88
			254.4	26067	10.65
			272.4	244721	100
			440.4	18829.1	7.69
			466.5	5775.99	2.36
			484.7	5020.94	2.05

## Sheet: Table S18 Sauvignon Blanc
Name	m/z	RT	m/z	Abund	Abund %
x8	133.1	1.1	75.1	18888.9	3.06
			115.1	25801.8	4.18
			133	616542	100
x23	147.1	1.8	84.9	54744.2	3.9
			100.9	14699.4	1.05
			103	65069.2	4.63
			147	1.40532e+06	100
x92	157.1	7	113.1	209577	100
x39	153.1	3.8	109	160880	23.22
			153	692839	100
x35	161.1	3.4	71	107655	2.29
			72.9	81675.4	1.74
			86.9	48532.7	1.03
			96.9	56517.4	1.2
			99	327065	6.97
			114.9	120022	2.56
			143	4.69567e+06	100
			161	711702	15.16
x20	169	1.8	125	332871	12.36
			168.9	2693499	100
x128	169	11.3	169	1.02756e+06	100
x71	175.1	5.7	84.9	136154	4.05
			100.9	116514	3.47
			128.9	3359353	100
			175	256344	7.63
x41	230	4	142	141846	5.08
			185.9	155234	5.56
			229.9	2.79327e+06	100
x103	241.1	7.7	197.1	26324	3.36
			241	784169	100
x17	251.1	1.6	125.3	2034.72	1.73
			205	27415.9	23.31
			206.8	1542.3	1.31
			251	117617	100
x29	287.1	2.9	222.9	2253.7	2.78
			268.8	80935.3	100
			286.7	64362.6	79.52
x59	311.1	5.2	135	12429.3	2.03
			148.9	611855	100
			178.9	528520	86.38
			310.8	387580	63.35
x43	315.1	4.2	314.9	419966	100
x84	315.1	6.6	187.7	3747.28	1
			270.8	24321.8	6.51
			314.9	373434	100
x101	325.1	7.5	149	4970.7	6.97
			163	11971.3	16.78
			192.9	28271.3	39.63
			324.9	71332.2	100
x32	345.1	3.4	142.9	7051.42	2.3
			160.8	16205.7	5.29
			344.9	306387	100
x9	347.1	1.3	346.8	1.52741e+06	100
x9	347.1	1	346.9	270948	100
x75	373.1	6	174.9	22079.7	9.17
			373	240687	100
x112	448.1	8.3	61.9	12292.3	8.37
			447.9	146887	100
x116	448.1	8.6	62	15658.8	15.41
			448.1	101610	100
x108	464.2	8.2	62.1	19504.4	16.8
			463.9	116065	100
x126	478.2	9.6	62	12597.5	14
			477.9	89989.9	100
x54	487.1	5.1	148.6	7574.29	1.41
			311	10247.1	1.91
			354.9	100929	18.83
			486.8	536086	100
x118	492.3	8.8	429.2	18146	80.74
			492.3	22474.7	100
x94	506.2	7	443.2	27518.2	100
			506	8491.19	30.86
			506.5	8906.57	32.37
x127	303.1	10.7	125	35449.2	4.11
			176.8	27662.5	3.21
			258.9	17064.6	1.98
			284.9	495376	57.44
			302.9	862350	100
x19	391	1.8	240.7	29450.2	4.62
			390.9	637455	100
x39	153	3.8	109	293092	24.47
			152.9	1.19774e+06	100
x97	177	7.4	176.9	1.0338e+06	100
